# Supplementary material for: Oral Microbiota in Children and Adolescents with Type 1 Diabetes Mellitus: Novel Insights into the Pathogenesis of Dental and Periodontal Disease
Source: Microorganisms. 2023 Mar 6;11(3):668. doi: 10.3390/microorganisms11030668 (PMC10059713; doi:10.3390/microorganisms11030668)
Supplement: Supplementary file 1 [file microorganisms-11-00668-s001.zip]

Archive with 1 entries (1 files):
- microorganisms-2225332-supplementary.pdf
